# Supplementary material for: In vivo pH measurement at the site of calcification in an octocoral
Source: Sci Rep. 2017 Sep 11;7:11210. doi: 10.1038/s41598-017-10348-4 (PMC5593875; doi:10.1038/s41598-017-10348-4)
Supplement: Supplementary file 2 — Supplementary dataset [file 41598_2017_10348_MOESM2_ESM.xls]

## Sheet: pH data
Compartment	pH
SW	7.83572
SW	7.84013
SW	7.8733
SW	7.88031
SW	7.91309
SW	7.94516
SW	8.01138
Fluid	7.3607
Fluid	7.3052
Fluid	7.36568
Fluid	7.70863
SEM	7.81
SEM	7.83437
SEM	8.01266
SEM	7.91494
CEM	7.89856
CEM	7.92908
CEM	7.81615
CEM	8.009
CEM	8.21192
Scl	7.39714
Scl	7.49414
Scl	7.53301
Scl	7.401
Scl	7.39158
Scl	7.46342
Scl	7.44522
AE	7.41556
AE	7.34523
AE	7.44615
AE	7.43982
GC	7.3839
GC	7.42089
GC	7.36583
GC	7.2513
GC	7.22285
GC	7.15516

## Sheet: Sclerites_color and size
Sclerite color	Sclerite length_µm
White	34.5155
White	40.6563
White	41.816
White	36.761
White	17.077
White	24.2335
White	27.9098
White	23.4864
White	24.8758
White	25.7518
White	25.3437
White	25.6099
White	28.9993
White	32.8002
White	24.0139
White	27.1673
White	40.531
White	24.9804
White	15.845
White	34.0592
White	27.8902
White	15.1327
White	38.8038
White	48.7688
White	37.6649
White	46.7215
White	26.2646
White	36.6824
White	25.0094
White	34.5269
White	42.799
White	25.4305
White	40.9415
White	41.2336
White	47.7568
White	41.2767
White	31.5363
White	20.988
White	23.7246
White	38.948
White	28.8003
White	36.9933
White	37.3076
White	27.8715
White	34.3165
White	20.1101
White	36.4132
White	46.1494
White	46.4322
White	35.3491
White	18.9328
White	31.4157
White	17.2921
White	33.8659
White	30.7878
White	34.2901
White	38.9314
White	17.85
White	22.9619
White	53.1417
orange_pink	93.3681
orange_pink	63.7874
orange_pink	60.2087
orange_pink	63.1784
orange_pink	39.3966
orange_pink	54.9877
orange_pink	65.941
orange_pink	63.3817
orange_pink	57.7553
orange_pink	50.6913
orange_pink	55.565
orange_pink	59.6912
orange_pink	60.2272
orange_pink	61.7502
orange_pink	50.0889
orange_pink	62.5388
orange_pink	59.2182
orange_pink	52.8588
orange_pink	49.0225
orange_pink	50.6273
orange_pink	58.7074
orange_pink	50.2464
orange_pink	55.8615
orange_pink	40.8645
orange_pink	52.7847
orange_pink	42.5795
orange_pink	56.1673
orange_pink	55.3726
orange_pink	54.3861
orange_pink	57.4911
orange_pink	47.9855
orange_pink	60.1594
orange_pink	58.737
orange_pink	61.6716
orange_pink	52.4214
orange_pink	59.0645
orange_pink	46.4255
orange_pink	61.0819
orange_pink	47.1025
orange_pink	54.5582
orange_pink	48.7373
orange_pink	57.8735
orange_pink	62.6775
Red	71.563
Red	48.999
Red	59.8773
Red	56.9885
Red	58.4915
Red	60.7881
Red	65.1328
Red	62.2707
Red	54.0205
Red	60.131
Red	60.3599
Red	51.5635
Red	63.1959
Red	61.1961
Red	68.3936
Red	64.7698
Red	67.0212
Red	53.8456
Red	65.7781
Red	57.0976
Red	57.9064
Red	57.789
Red	67.2036
Red	61.3879
Red	65.3783
Red	63.7151
Red	50.3151
Red	65.5116
Red	50.7691
Red	63.5488
Red	64.8427
Red	61.4537
Red	67.5974
Red	61.5477
Red	66.3323
Red	63.571
Red	51.8514
Red	60.4357
Red	61.0184
Red	57.5532
Red	60.6284
Red	63.7774
Red	64.8636
Red	61.5982
Red	66.6706
Red	66.1798
Red	76.8663
Red	61.5293
Red	62.0927
Red	60.5583
Red	66.9343
Red	64.0699
Red	58.6716
Red	47.9198
Red	58.9025
Red	60.4094
Red	62.9605
Red	55.5911
Red	62.2071
Red	69.2396
